# Supplementary material for: XPC Protects against Carcinogen-Induced Histologic Progression to Lung Squamous Cell Carcinoma by Reduced Basal Epithelial Cell Proliferation
Source: Cancers (Basel). 2024 Apr 13;16(8):1495. doi: 10.3390/cancers16081495 (PMC11048415; doi:10.3390/cancers16081495)
Supplement: Supplementary file 1 [file cancers-16-01495-s001.zip]

Archive with 1 entries (1 files):
- cancers-2939212-supplementary.pdf
